# Supplementary material for: Lexical Influences on Spoken Spondaic Word Recognition in Hearing-Impaired Patients
Source: Front Neurosci. 2015 Dec 23;9:476. doi: 10.3389/fnins.2015.00476 (PMC4688363; doi:10.3389/fnins.2015.00476)
Supplement: Supplementary file 1 [file DataSheet1.XLSX]

## Sheet: Table1
Words	Translations	Word Group	Spoken Occurrence Frequencies in word per million	Written Occurrence Frequencies in word per million
danger	danger	Older words (decreasing occurrence frequency over time)	76.73	45.2			Supplemental table 1
soldat	soldier		52.78	46.22
morceau	piece, portion, part		40.65	57.84
drapeau	flag		14.66	23.31
filet	net		10.99	26.35
rocher	rock		10.44	17.64
wagon	wagon		6.53	18.11
raisin	grapes		5.88	4.86
bassin	basin, pelvis, pool		4.51	21.22
frisson	thrill		4.23	14.26
doyen	dean, oldest person		3.12	5.88
rubis	ruby		3.08	4.19
coupon	coupon, voucher, remnant		3.04	1.42
logis	dwelling, house		2.7	12.84
joyau	jewel		2.67	1.96
caveau	family vault		1.99	5.14
verrier	glass-maker		1.84	0.81
torrent	torrent		1.6	11.96
museau	snout		1.6	11.76
compas	compass		1.5	2.84
fourneau	furnace, stove		1.13	12.3
turbot	turbot		1.03	0.54
monceau	heap		0.95	4.59
perdreau	partridge		0.84	1.15
muguet	thrush, lily of the valley		0.38	3.85
héron	heron		0.27	1.08
gousset	pocket, gusset		0.27	1.69
froment	wheat		0.21	1.35
plastron	plastron, breastplate		0.09	2.3
fagot	fagot		0.03	2.64
marché	market	Newer words (stable or increasing frequencies over time)	117.6	80.81
sujet	subject		110.47	91.82
poisson	fish		53.61	30.14
destin	destiny		51.93	62.77
couteau	knife		51.08	44.26
neveu	nephew		22.9	13.92
bouton	button		21.29	21.55
casier	locker		15.82	4.46
pari	bet		13.93	4.59
citron	lemon		9.24	11.62
diamant	diamond		7.97	14.12
degré	degree		7.93	16.55
croyant	believer		6.78	19.26
fourré	thicket		5.24	15.2
cheveu	hair		5.11	7.5
cliché	cliche, photo		5.02	5.75
festin	feast		4.05	4.46
talon	heel		4.03	12.36
chalet	chalet		3.92	7.16
coussin	cushion		2.44	8.45
manchot	penguin, one-armed man		2.32	2.64
volet	flap, shutter		2.21	6.89
toupet	topknot, tuft, to have a nerve		2.08	2.23
jargon	jargon		1.9	4.26
hoquet	hiccough, hiccup, hokey		1.57	4.32
tricot	knitting		1.25	11.96
normand	Norman		0.46	2.1
juron	swearword		0.42	3.31
grelot	bell		0.11	1.82
taquin	teaser		0.02	0.07

## Sheet: Table2
									Supplemental table 2
			Gender	PTA	Age	YE
		Chi2	0.21
	PTA	p	0.98
		df	3
		Chi2	2.7	19
	Age	p	0.6	0.09
		df	4	12
		Chi2	0.02	4.2	24
	YE	p	0.9	0.23	<0.001
		df	1	3	4
		Chi2	0.43	2.3	2.7	0.9
	Ear	p	0.51	0.5	0.61	0.34
		df	1	3	4	1
